# Supplementary material for: Third-Generation Cephalosporin-Resistant Enterobacterales and Methicillin-Resistant Staphylococcus aureus (MRSA) in Pigs in Rwanda
Source: Animals (Basel). 2025 Dec 31;16(1):122. doi: 10.3390/ani16010122 (PMC12784880; doi:10.3390/ani16010122)
Supplement: Supplementary file 1 [file animals-16-00122-s001.zip]

Archive with 2 entries (2 files):
- Table S1_MRSA_ESBL_RWporcine_Arraydata_S1_R.xlsx
- Table S2_allsamples.xlsx
