# Supplementary material for: Third-Generation Cephalosporin-Resistant Enterobacterales and Methicillin-Resistant Staphylococcus aureus (MRSA) in Pigs in Rwanda
Source: Animals (Basel). 2025 Dec 31;16(1):122. doi: 10.3390/ani16010122 (PMC12784880; doi:10.3390/ani16010122)
Supplement: Supplementary file 1 [file animals-16-00122-s001.zip › Table S1_MRSA_ESBL_RWporcine_Arraydata_S1_R.xlsx]

## Sheet: Tabelle1
		TYPING SUMMARY						SPECIES MARKER										REGULATORY GENES																			METHICILLIN RESISTANCE AND SCCmec TYPING
Sample ID	District	Clonal complex	Strain		Resistance to methicillin, oxacillin and other beta-lactam antibiotics		Panton-Valentine Leukocidin	Domain 1 of 23S-rRNA	Glyceraldehyde 3-phosphate dehydrogenase, locus 1	Katalase A	Coagulase	Thermostable extracellular nuclease	Staphylococcal protein A	IgG-binding protein	Enolase	Fibronectin-binding protein A		Staphylococcal accessory regulator A	Histidine protein kinase, sae locus	Sensor protein	Accessory gene regulator allele I				Accessory gene regulator allele II				Accessory gene regulator allele III				Accessory gene regulator allele IV			Haemolysin delta	Glycerophosphoryl diester phosphodiesterase, associated with mecA	Alternate penicillin binding protein 2, defining MRSA	Truncated signal transducer protein MecR1	Signal transducer protein MecR1	Methicillin-resistance regulatory protein	Homolog of xylose repressor, associated with SCCmec-elements (=mecR2)	Alternate mec gene from SCCmec XI	beta-lactamase from SCCmec XI	Plasmin-sensitive surface protein	Potassium-transporting ATPase A chain 1. The kdp operon is present in SCCmec II (although absent from Irish SCCmec II variants A to E).	Potassium-transporting ATPase B chain	Potassium-transporting ATPase, C subunit	Two component sensor/regulator of kdp operon, sensor histidine kinase
				spa type	MRSA(mecA)	MRSA (mecC)	PVL	rrnD1 (S. aureus)	gapA	katA	coA	nuc1	spa	sbi	eno	fnbA	biotin	sarA	saeS	vraS	agrI (total)	agrB-I	agrC-I	agrD-I	agrII (total)	agrB-II	agrC-II	agrD-II	agrIII (total)	agrB-III	agrC-III	agrD-III	agrIV (total)	agrB-IV	agrC-IV	hld	ugpQ	mecA	delta_mecR	mecR	mecI	xylR/mecR2	mecC	blaZ (SCCmec XI)	pls-SCC (COL)	kdpA-SCC	kdpB-SCC	kdpC-SCC	kdpD-SCC
N194P21Nasal	Bugesera	CC398	CC398-MRSA-IV	t011	positive	negative	negative	positive	positive	positive	positive	positive	positive	positive	positive	positive	positive	positive	positive	positive	positive	positive	positive	positive	negative	negative	negative	negative	negative	negative	negative	negative	negative	negative	negative	positive	positive	positive	positive	negative	negative	negative	negative	negative	negative	negative	negative	negative	negative
N194P21Dust	Bugesera	CC398	CC398-MRSA-IV	t011	positive	negative	negative	positive	positive	positive	positive	positive	positive	positive	positive	positive	positive	positive	positive	positive	positive	positive	positive	positive	negative	negative	negative	negative	negative	negative	negative	negative	negative	negative	negative	positive	positive	positive	positive	ambiguous	negative	negative	negative	negative	negative	negative	negative	negative	negative
N195P22Manure	Nyagatare	CC398	CC398-MRSA-IV	t011	positive	negative	negative	positive	positive	positive	positive	positive	positive	positive	positive	positive	positive	positive	positive	positive	positive	positive	positive	positive	negative	negative	negative	negative	negative	negative	negative	negative	negative	negative	negative	positive	positive	positive	positive	ambiguous	negative	negative	negative	negative	negative	negative	negative	negative	negative
N195P22Dust	Nyagatare	CC398	CC398-MRSA-IV	t011	positive	negative	negative	positive	positive	positive	positive	positive	positive	positive	positive	positive	positive	positive	positive	positive	positive	positive	positive	positive	negative	negative	negative	negative	negative	negative	negative	negative	negative	negative	negative	positive	positive	positive	positive	negative	negative	negative	negative	negative	negative	negative	negative	negative	negative
[truncated: 297 more columns]
