# Supplementary material for: Third-Generation Cephalosporin-Resistant Enterobacterales and Methicillin-Resistant Staphylococcus aureus (MRSA) in Pigs in Rwanda
Source: Animals (Basel). 2025 Dec 31;16(1):122. doi: 10.3390/ani16010122 (PMC12784880; doi:10.3390/ani16010122)
Supplement: Supplementary file 1 [file animals-16-00122-s001.zip › Table S2_allsamples.xlsx]

## Sheet: Tabelle1
Sample identification	Origin	District	Farm
N174 P1Ma	Nasal swab	Musanze	a
N174 P1Mb	Rectal swab	Musanze	a
N174 P1M(DB)	Dust swab	Musanze	a
N174 P1M(MC)	Manure swab	Musanze	a
N175 P2Mb	Nasal swab	Musanze	b
N175 P2Ma	Rectal swab	Musanze	b
N175 B2MDb	Dust swab	Musanze	b
N175 P2MMc	Manure swab	Musanze	b
N176 P3Ma	Nasal swab	Musanze	c
N176 P3Mb	Rectal swab	Musanze	c
N176 P3MDb	Dust swab	Musanze	c
N176 P3MDmanure	Manure swab	Musanze	c
N177 P4Ma	Nasal swab	Musanze	d
N177 P4Mb	Rectal swab	Musanze	d
N177 P4MDb	Manure swab	Musanze	d
N177 P4Mc	Dust swab	Musanze	d
N178 P5Ma	Nasal swab	Musanze	e
N178 P5Mb	Rectal swab	Musanze	e
N178 P5MDb	Dust swab	Musanze	e
N178 P5Mc	Manure swab	Musanze	e
N179 P6Ma	Nasal swab	Musanze	f
N179 P6Mb	Rectal swab	Musanze	f
N179 P6MDb	Manure swab	Musanze	f
N179 P6M	Dust swab	Musanze	f
N180 P7Ma	Rectal swab	Musanze	g
N180 P7Mb	Nasal swab	Musanze	g
N180 P7MDb	Dust swab	Musanze	g
N180 P7 Manure	Manure swab	Musanze	g
N181 P8Ma	Nasal swab	Musanze	h
N181 P8Mb	Rectal swab	Musanze	h
N181 P8MDb	Dust swab	Musanze	h
N181 PM	Manure swab	Musanze	h
N182 P9Ma	Nasal swab	Musanze	i
N182 P9Mb	Dust swab	Musanze	i
N182 P9Mc	Manure swab	Musanze	i
N183 P10Ma	Nasal swab	Musanze	j
N183 P10Mb	Rectal swab	Musanze	j
N183 P10Mc	Dust swab	Musanze	j
N183 P10Md	Manure swab	Musanze	j
N184 P11Ma	Rectal swab	Musanze	k
N184 P11Mb	Nasal swab	Musanze	k
N184 P11Mc	Dust swab	Musanze	k
N184 P11Md	Manure swab	Musanze	k
N185 P12Ma	Rectal swab	Musanze	l
N185 P12Mb	Nasal swab	Musanze	l
N185 P12Mc	Dust swab	Musanze	l
N185 P12Md	Manure swab	Musanze	l
N186 P13Ma	Rectal swab	Musanze	m
N186 P13Mb	Nasal swab	Musanze	m
N186 P13Mc	Manure swab	Musanze	m
N187 P14Ma	Rectal swab	Musanze	n
N187 P14Mb	Nasal swab	Musanze	n
N187 P14Mc	Manure swab	Musanze	n
N187 P14Md	Dust swab	Musanze	n
N188 P15Ma	Rectal swab	Musanze	o
N188 P15Mb	Nasal swab	Musanze	o
N188 P15Mc	Manure swab	Musanze	o
N188 P15Md	Dust swab	Musanze	o
N189 N16Ma	Nasal swab	Musanze	p
N189 N16Mb	Rectal swab	Musanze	p
N189 P16Mc	Manure swab	Musanze	p
N189 P16Md	Dust swab	Musanze	p
N190 P17Ma	Rectal swab	Musanze	r
N190 P17Mb	Nasal swab	Musanze	r
N190 P17Mc	Manure swab	Musanze	r
N190 P17MbD	Dust swab	Musanze	r
N191 P18Ma	Nasal swab	Musanze	s
N191 P18Mb	Rectal swab	Musanze	s
N191 P18Mc	Manure swab	Musanze	s
N191 P18Md	Dust swab	Musanze	s
N192 P19Ba	Nasal swab	Bugesera	u
N192 P19Bb	Rectal swab	Bugesera	u
N192 P19Bc	Dust swab	Bugesera	u
N193 P20Ba	Rectal swab	Bugesera	v
N193 P20Bb	Nasal swab	Bugesera	v
N194 P21Ba	Rectal swab	Bugesera	z
N194 P21Bb	Dust swab	Bugesera	z
N194P21N	Nasal swab	Bugesera	z
N194P21D	Manure swab	Bugesera	z
N195 P22Na	Nasal swab	Nyagatare	aa
N195 P22Nb	Rectal swab	Nyagatare	aa
N195 P22N Manure	Manure swab	Nyagatare	aa
N195 P22N Manure	Manure swab	Nyagatare	aa
N195 P22N	Dust swab	Nyagatare	aa
N196 P23Na	Rectal swab	Nyagatare	bb
N196 P23Nb	Manure swab	Nyagatare	bb
N197 P24Na	Rectal swab	Nyagatare	cc
N197 P24Nb	Nasal swab	Nyagatare	cc
N197 P24Nc	Manure swab	Nyagatare	cc
N197 P24Nd	Dust swab	Nyagatare	cc
N198 P25Na	Rectal swab	Nyagatare	dd
N198 P25Nb	Nasal swab	Nyagatare	dd
N198 P25Nc	Manure swab	Nyagatare	dd
N198 P25Nd	Dust swab	Nyagatare	dd
N199 P26Na	Rectal swab	Nyagatare	ee
N199 P26Nb	Nasal swab	Nyagatare	ee
N199 P26Nc	Manure swab	Nyagatare	ee
N199 P26Nd	Dust swab	Nyagatare	ee
N200 P27Na	Rectal swab	Nyagatare	ff
N200 P27Nb	Nasal swab	Nyagatare	ff
N200 P27Nc	Manure swab	Nyagatare	ff
N200 P27Nd	Dust swab	Nyagatare	ff
N201 D151a	Rectal swab	Nyagatare	gg
N201 D151b	Nasal swab	Nyagatare	gg
N201 D151c	Manure swab	Nyagatare	gg
N201 D151d	Dust swab	Nyagatare	gg
1D	Rectal swab	Rwamagana	hh
2D	Rectal swab	Rwamagana	hh
3D	Rectal swab	Rwamagana	hh
4D	Rectal swab	Rwamagana	hh
6D	Rectal swab	Rwamagana	hh
7D	Rectal swab	Rwamagana	hh
9D	Rectal swab	Rwamagana	hh
10D	Rectal swab	Rwamagana	hh
